# Supplementary material for: Prevalence of Hepatitis E Virus (HEV) in Feral and Farmed Wild Boars in Xinjiang, Northwest China
Source: Viruses. 2022 Dec 27;15(1):78. doi: 10.3390/v15010078 (PMC9867238; doi:10.3390/v15010078)
Supplement: Supplementary file 1 [file viruses-15-00078-s001.zip]

Archive with 1 entries (1 files):
- viruses-2015785-supplementary.pdf
